# Supplementary material for: Cancer Essential Genes Stratified Lung Adenocarcinoma Patients with Distinct Survival Outcomes and Identified a Subgroup from the Terminal Respiratory Unit Type with Different Proliferative Signatures in Multiple Cohorts
Source: Cancers (Basel). 2021 Apr 28;13(9):2128. doi: 10.3390/cancers13092128 (PMC8124388; doi:10.3390/cancers13092128)
Supplement: Supplementary file 1 [file cancers-13-02128-s001.zip]

Archive with 2 entries (2 files):
- cancers-1183152-supplementary/cancers- 1183152 supplementary.pdf
- cancers-1183152-supplementary/cancers-1183152 supplementary tables.xlsx
