# Supplementary material for: Cancer Essential Genes Stratified Lung Adenocarcinoma Patients with Distinct Survival Outcomes and Identified a Subgroup from the Terminal Respiratory Unit Type with Different Proliferative Signatures in Multiple Cohorts
Source: Cancers (Basel). 2021 Apr 28;13(9):2128. doi: 10.3390/cancers13092128 (PMC8124388; doi:10.3390/cancers13092128)
Supplement: Supplementary file 1 [file cancers-13-02128-s001.zip › cancers-1183152-supplementary/cancers-1183152 supplementary tables.xlsx]

## Sheet: Table S1
Table S1. The information of 31 LUAD cell lines used for identifying cancer essential genes.
ID	stripped_cell_line_name	CCLE_Name	alias	COSMIC_ID	lineage	lineage_subtype	lineage_sub_subtype	lineage_molecular_subtype	sex	source	Achilles_n_replicates	cell_line_NNMD	culture_type	culture_medium	cas9_activity	RRID	sample_collection_site	primary_or_metastasis	disease	disease_subtype	age	Sanger_model_ID	additional_info
ACH-000012	HCC827	HCC827_LUNG		1240146	lung	NSCLC	NSCLC_adenocarcinoma		Female	ATCC	3	-4.32335	Adherentepithelialdensity >30%	RPMI; 10% FBS	12.7	CVCL_2063	lung	Primary	Lung Cancer	Non-Small Cell Lung Cancer (NSCLC), Adenocarcinoma	39	SIDM01067
ACH-000021	NCIH1693	NCIH1693_LUNG		687802	lung	NSCLC	NSCLC_adenocarcinoma		Female	ATCC	4	-3.61505	Adherent	RPMI; 10% FBS	14.1	CVCL_1488	lymph_node	Metastasis	Lung Cancer	Non-Small Cell Lung Cancer (NSCLC), Adenocarcinoma	55	SIDM00742
ACH-000029	HCC827GR5	HCC827GR5_LUNG	HCC827 GR5	NA	lung	NSCLC	NSCLC_adenocarcinoma		Female	Academic lab	2	-4.51995	Adherent	RPMI; 5% FBS	50.9	CVCL_V622	lung	Primary	Lung Cancer	Non-Small Cell Lung Cancer (NSCLC), Adenocarcinoma	39
ACH-000030	PC14	PC14_LUNG		753608	lung	NSCLC	NSCLC_adenocarcinoma		Male	RIKEN	3	-5.41599	Adherent	RPMI; 10% FBS	8.4	CVCL_1640	lung	Primary	Lung Cancer	Non-Small Cell Lung Cancer (NSCLC), Adenocarcinoma		SIDM00237
ACH-000035	NCIH1650	NCIH1650_LUNG		687800	lung	NSCLC	NSCLC_adenocarcinoma		Male	ATCC	2	-3.0233	Adherent	RPMI; 10% FBS	8.5	CVCL_1483	pleural_effusion	Metastasis	Lung Cancer	Non-Small Cell Lung Cancer (NSCLC), Adenocarcinoma	27	SIDM00745
ACH-000150	HCC2935	HCC2935_LUNG		NA	lung	NSCLC	NSCLC_adenocarcinoma		Male	ATCC	1	-3.18379	Adherent	RPMI-1640: 10%FBS	16.8	CVCL_1265	pleural_effusion	Primary	Lung Cancer	Non-Small Cell Lung Cancer (NSCLC), Adenocarcinoma	39
ACH-000311	NCIH2122	NCIH2122_LUNG		722046	lung	NSCLC	NSCLC_adenocarcinoma		Female	ATCC	4	-2.89994	Adherent	RPMI; 10% FBS	31.1	CVCL_1531	pleural_effusion	Metastasis	Lung Cancer	Non-Small Cell Lung Cancer (NSCLC), Adenocarcinoma	46	SIDM00702
ACH-000337	NCIH3122	NCIH3122_LUNG		1240190	lung	NSCLC	NSCLC_adenocarcinoma		Unknown	Academic lab	2	-2.76584	Adherent	RPMI; 10% FBS	18.5	CVCL_5160	lung		Lung Cancer	Non-Small Cell Lung Cancer (NSCLC), Adenocarcinoma		SIDM00137
ACH-000339	HCC461	HCC461_LUNG		NA	lung	NSCLC	NSCLC_adenocarcinoma		Male	Academic lab	3	-4.95728	Adherent	RPMI-1640: 10%FBS	6.9	CVCL_5135	lung		Lung Cancer	Non-Small Cell Lung Cancer (NSCLC), Adenocarcinoma
ACH-000343	NCIH522	NCIH522_LUNG		905944	lung	NSCLC	NSCLC_adenocarcinoma		Male	ATCC	1	-3.57602	Adherent	RPMI; 10% FBS	26.7	CVCL_1567	lung	Primary	Lung Cancer	Non-Small Cell Lung Cancer (NSCLC), Adenocarcinoma	60	SIDM00116
ACH-000414	NCIH1944	NCIH1944_LUNG		1240185	lung	NSCLC	NSCLC_adenocarcinoma		Female	ATCC	4	-3.58077	Adherent	RPMI; 10% FBS	37.5	CVCL_1508	soft_tissue	Metastasis	Lung Cancer	Non-Small Cell Lung Cancer (NSCLC), Adenocarcinoma	62	SIDM00762
ACH-000416	NCIH838	NCIH838_LUNG		910399	lung	NSCLC	NSCLC_adenocarcinoma		Male	ATCC	2	-5.41871	Adherent	RPMI; 10% FBS	15.2	CVCL_1594	lymph_node	Metastasis	Lung Cancer	Non-Small Cell Lung Cancer (NSCLC), Adenocarcinoma	59	SIDM01150
ACH-000448	NCIH1666	NCIH1666_LUNG		908473	lung	NSCLC	NSCLC_adenocarcinoma		Female	ATCC	2	-4.01919	Mixed Adherent and Suspension	ACL4 (FBS free)	5.8	CVCL_1485	pleural_effusion	Metastasis	Lung Cancer	Non-Small Cell Lung Cancer (NSCLC), Adenocarcinoma	50	SIDM00743
ACH-000496	NCIH1792	NCIH1792_LUNG		724868	lung	NSCLC	NSCLC_adenocarcinoma		Male	ATCC	4	-4.20795	Adherent	RPMI; 10% FBS	14.3	CVCL_1495	pleural_effusion	Metastasis	Lung Cancer	Non-Small Cell Lung Cancer (NSCLC), Adenocarcinoma	50	SIDM00771
ACH-000521	NCIH2030	NCIH2030_LUNG		722045	lung	NSCLC	NSCLC_adenocarcinoma		Male	ATCC	3	-3.11293	Adherent	RPMI; 10% FBS	14.2	CVCL_1517	lymph_node	Metastasis	Lung Cancer	Non-Small Cell Lung Cancer (NSCLC), Adenocarcinoma		SIDM00715
ACH-000528	ABC1	ABC1_LUNG		906791	lung	NSCLC	NSCLC_adenocarcinoma		Male	HSRRB	3	-5.80439	Adherent	EMEM; 10% FBS	22.5	CVCL_1066	pleural_effusion	Metastasis	Lung Cancer	Non-Small Cell Lung Cancer (NSCLC), Adenocarcinoma	47	SIDM00494
ACH-000587	NCIH1975	NCIH1975_LUNG		924244	lung	NSCLC	NSCLC_adenocarcinoma		Female	ATCC	2	-4.65411	Adherent	DMEM; 10% FBS	10.5	CVCL_1511	lung	Primary	Lung Cancer	Non-Small Cell Lung Cancer (NSCLC), Adenocarcinoma		SIDM00759
ACH-000589	NCIH1437	NCIH1437_LUNG		687794	lung	NSCLC	NSCLC_adenocarcinoma		Male	ATCC	3	-4.66015	Adherent	RPMI; 10% FBS	9.2	CVCL_1472	pleural_effusion	Metastasis	Lung Cancer	Non-Small Cell Lung Cancer (NSCLC), Adenocarcinoma	60	SIDM00734
ACH-000638	NCIH441	NCIH441_LUNG		908460	lung	NSCLC	NSCLC_adenocarcinoma		Male	ATCC	4	-3.15805	Adherent	RPMI; 10% FBS	19	CVCL_1561	pericardial_effusion	Metastasis	Lung Cancer	Non-Small Cell Lung Cancer (NSCLC), Adenocarcinoma		SIDM00925
ACH-000667	HCC44	HCC44_LUNG		1240145	lung	NSCLC	NSCLC_adenocarcinoma		Female	DSMZ	2	-4.70865	Adherent	RPMI; 10% FBS	6.7	CVCL_2060	lung	Primary	Lung Cancer	Non-Small Cell Lung Cancer (NSCLC), Adenocarcinoma	54	SIDM01069
ACH-000677	SW1573	SW1573_LUNG		724878	lung	NSCLC	NSCLC_adenocarcinoma		Female	ATCC	2	-3.51785	Adherent	Leibovitz's L-15; 10%FBS	10.8	CVCL_1720	lung	Primary	Lung Cancer	Non-Small Cell Lung Cancer (NSCLC), Adenocarcinoma	44	SIDM01163
ACH-000681	A549	A549_LUNG		905949	lung	NSCLC	NSCLC_adenocarcinoma		Male	ATCC	4	-2.70837	Adherent	DMEM; 10% FBS	17.2	CVCL_0023	lung	Primary	Lung Cancer	Non-Small Cell Lung Cancer (NSCLC), Adenocarcinoma	52	SIDM00903
ACH-000706	EKVX	EKVX_LUNG		905970	lung	NSCLC	NSCLC_adenocarcinoma		Male	Academic lab	2	-4.993	Adherent	RPMI-1640: 90.0%	17.7	CVCL_1195	lung	Primary	Lung Cancer	Non-Small Cell Lung Cancer (NSCLC), Adenocarcinoma		SIDM00119
ACH-000718	NCIH2291	NCIH2291_LUNG		724874	lung	NSCLC	NSCLC_adenocarcinoma		Male	ATCC	3	-3.75457	Adherent	RPMI; 10% FBS	29.7	CVCL_1546	lymph_node	Metastasis	Lung Cancer	Non-Small Cell Lung Cancer (NSCLC), Adenocarcinoma		SIDM00728
ACH-000757	A427	A427_LUNG		910851	lung	NSCLC	NSCLC_adenocarcinoma		Male	Academic lab	3	-2.80171	Adherent	DMEM with 10%FBS	33.7	CVCL_1055	lung		Lung Cancer	Non-Small Cell Lung Cancer (NSCLC), Adenocarcinoma		SIDM00810
ACH-000766	NCIH1648	NCIH1648_LUNG		687799	lung	NSCLC	NSCLC_adenocarcinoma		Male	ATCC	4	-3.82229	Adherent	RPMI; 10% FBS	12.1	CVCL_1482	lymph_node	Metastasis	Lung Cancer	Non-Small Cell Lung Cancer (NSCLC), Adenocarcinoma	39	SIDM00746
ACH-000781	NCIH2023	NCIH2023_LUNG		1240187	lung	NSCLC	NSCLC_adenocarcinoma		Male	ATCC	4	-5.51543	Adherent	DMEM:F12 (1:1); 5% FBS; 0.005 mgml Insulin; 0.01 mgml transferrin; 30 nM sodium selenite; 10 nM hydrocortisone; 10 nM beta estradiol; 10 mM HEPES; 2 mM L-glutamine	15.2	CVCL_1515	lymph_node	Metastasis	Lung Cancer	Non-Small Cell Lung Cancer (NSCLC), Adenocarcinoma	26	SIDM00753
ACH-000785	NCIH2126	NCIH2126_LUNG		NA	lung	NSCLC	NSCLC_adenocarcinoma		Male	ATCC	3	-3.34419	Adherent	DMEM:F12 (1:1); 5% FBS; 0.005 mg/ml Insulin; 0.01 mg/ml transferrin; 30 nM sodium selenite; 10 nM hydrocortisone; 10 nM beta estradiol; 10 mM HEPES; 2 mM L-glutamine	18.7	CVCL_1532	haematopoietic_and_lymphoid_tissue	Metastasis	Lung Cancer	Non-Small Cell Lung Cancer (NSCLC), Adenocarcinoma	65	SIDM00775
ACH-000787	LXF289	LXF289_LUNG		753592	lung	NSCLC	NSCLC_adenocarcinoma		Male	DSMZ	3	-5.2018	Adherent	Hams F-12; 10% FBS	17.8	CVCL_1394	lung	Primary	Lung Cancer	Non-Small Cell Lung Cancer (NSCLC), Adenocarcinoma	63	SIDM00339
ACH-000861	HOP62	HOP62_LUNG		905972	lung	NSCLC	NSCLC_adenocarcinoma		Female	Academic lab	3	-4.12555	Adherent	RPMI; 10% FBS	22.6	CVCL_1285	lung	Primary	Lung Cancer	Non-Small Cell Lung Cancer (NSCLC), Adenocarcinoma		SIDM00133
ACH-000872	HCC515	HCC515_LUNG		NA	lung	NSCLC	NSCLC_adenocarcinoma		Female	Academic lab	3	-3.34763	Adherent	RPMI; 10% FBS	27.3	CVCL_5136	lung		Lung Cancer	Non-Small Cell Lung Cancer (NSCLC), Adenocarcinoma

## Sheet: Table S2
Table S2. Thirty-six essential genes in TCGA
	logFC	AveExpr	t	P.Value	adj.P.Val	B
HSPD1	1.16147	5.63609	12.1707	1.71891e-22	2.1355e-20	40.3507
ALDOA	1.06327	7.10349	8.09171	6.32256e-13	1.51089e-11	18.4341
HSPE1	1.03664	4.73918	10.2331	6.36045e-18	3.4349e-16	29.8672
CCT3	1.31399	5.72434	11.9212	6.61122e-22	7.40493e-20	39.0071
BYSL	1.02492	3.04001	10.6396	6.96513e-19	4.49596e-17	32.0698
TOP2A	2.79899	2.69305	12.2981	8.6496e-23	1.14406e-20	41.0357
MCM4	1.72581	2.85218	11.3984	1.12395e-20	9.89518e-19	36.1821
CHAF1B	1.04328	1.3042	10.4891	1.57936e-18	9.56392e-17	31.2544
DKC1	1.0061	3.71638	12.4577	3.66369e-23	5.26344e-21	41.8927
BOP1	1.20534	3.22337	9.32047	8.97242e-16	3.37907e-14	24.9435
TIMELESS	1.23004	2.41742	9.67604	1.31065e-16	5.6301e-15	26.8563
RCC1	1.46318	3.36132	14.1029	5.88891e-27	1.77203e-24	50.6109
RRM2	2.27452	2.23988	12.3265	7.42356e-23	9.97777e-21	41.1882
CCNA2	1.93134	1.98839	12.0559	3.19368e-22	3.77272e-20	39.7328
MCM2	1.5267	2.72272	9.4151	5.38161e-16	2.10677e-14	25.4516
CDC6	1.63397	1.37725	11.1311	4.80275e-20	3.823e-18	34.7344
GINS2	1.43991	1.32847	12.9153	3.1537e-24	5.49697e-22	44.3397
KIF11	1.78625	1.82806	11.612	3.52835e-21	3.37133e-19	37.3372
NDC80	1.42007	1.22865	10.5569	1.09251e-18	6.84042e-17	31.6214
TPX2	2.56192	2.50341	11.9593	5.38227e-22	6.10761e-20	39.2122
RPP40	1.0038	1.5615	12.1108	2.37417e-22	2.8662e-20	40.0285
PLK1	1.83711	1.62802	12.2002	1.4657e-22	1.86632e-20	40.5096
CDT1	1.49321	1.58278	10.1718	8.8769e-18	4.66871e-16	29.5354
NUF2	1.59956	1.24932	10.3635	3.12939e-18	1.79578e-16	30.5734
CDCA8	2.02076	2.02361	11.7974	1.29193e-21	1.37813e-19	38.339
GINS1	1.49849	1.36744	10.927	1.45731e-19	1.06068e-17	33.6283
CDC20	2.65188	2.5062	12.4502	3.81631e-23	5.44178e-21	41.852
ORC6	1.01065	0.817393	10.2086	7.26738e-18	3.87955e-16	29.7345
PRC1	1.64861	1.88584	11.3934	1.15483e-20	1.01375e-18	36.155
PSMG3	1.15913	3.62424	8.9702	5.91617e-15	1.93212e-13	23.0692
BIRC5	2.37583	2.09101	12.0585	3.14991e-22	3.73561e-20	39.7465
BUB1B	1.60168	1.27	11.0303	8.30754e-20	6.34671e-18	34.1883
CDC45	1.44456	1.26795	9.88297	4.26512e-17	1.97525e-15	27.9732
ECT2	1.67364	2.52519	12.2737	9.86416e-23	1.28858e-20	40.9047
SNRPE	1.11185	4.59283	11.6307	3.18743e-21	3.07473e-19	37.4385
PCNA	1.02568	5.36427	8.05106	7.82765e-13	1.84649e-11	18.2225

## Sheet: Table S3
Table S3. Thirty-six essential genes in GSE140343
	logFC	AveExpr	t	P.Value	adj.P.Val	B
HSPD1	4.12417	3.55785	41.7302	7.93894e-64	3.15551e-62	135.343
ALDOA	4.05161	4.58475	37.9217	5.07002e-60	1.43942e-58	126.539
HSPE1	3.03145	3.9802	36.3347	2.45793e-58	6.31417e-57	122.637
CCT3	2.70042	3.31141	33.8076	1.62347e-55	3.34402e-54	116.107
BYSL	2.50453	1.77976	27.3848	1.80974e-47	2.15892e-46	97.4626
TOP2A	3.71153	2.09429	24.4237	3.00266e-43	2.76493e-42	87.6819
MCM4	2.54512	1.4656	23.617	4.92063e-42	4.25178e-41	84.8668
CHAF1B	2.13204	1.30005	22.1668	8.9268e-40	6.7861e-39	79.6316
DKC1	1.60918	1.43767	21.7141	4.74783e-39	3.46228e-38	77.9494
BOP1	2.49448	2.51315	21.591	7.50825e-39	5.43799e-38	77.4881
TIMELESS	1.68667	1.07864	20.9417	8.66717e-38	5.90825e-37	75.026
RCC1	1.67041	1.00501	19.4122	3.35585e-35	2.02302e-34	69.0289
RRM2	2.41404	1.30456	19.0531	1.4164e-34	8.25777e-34	67.5798
CCNA2	2.19453	1.55654	17.7932	2.51484e-32	1.3122e-31	62.3688
MCM2	2.34452	1.44614	17.6381	4.82284e-32	2.48919e-31	61.7137
CDC6	2.20573	1.17581	17.5044	8.47821e-32	4.33009e-31	61.1462
GINS2	2.61892	1.51946	17.4187	1.21823e-31	6.17307e-31	60.7816
KIF11	1.92403	1.12818	16.8522	1.37104e-30	6.63863e-30	58.3467
NDC80	2.08507	1.18682	16.1976	2.36618e-29	1.0828e-28	55.4824
TPX2	2.29573	1.48266	16.0068	5.48098e-29	2.46514e-28	54.6378
RPP40	1.04871	0.863006	14.7552	1.52067e-26	6.1912e-26	48.983
PLK1	2.03154	1.11534	14.7224	1.7666e-26	7.16022e-26	48.8324
CDT1	1.97479	1.24015	14.5474	3.94361e-26	1.56955e-25	48.0254
NUF2	1.59283	0.840556	14.0441	4.04698e-25	1.54441e-24	45.6862
CDCA8	1.38296	0.955529	13.7734	1.43385e-24	5.34552e-24	44.4156
GINS1	1.66297	0.965401	13.1149	3.21717e-23	1.1335e-22	41.2921
CDC20	2.62472	1.5787	12.8429	1.17824e-22	4.04412e-22	39.9892
ORC6	1.22764	0.693815	12.7974	1.46518e-22	5.00241e-22	39.7704
PRC1	1.01625	0.593742	12.6776	2.60379e-22	8.787e-22	39.1934
PSMG3	1.34437	2.75997	12.6666	2.74566e-22	9.25542e-22	39.1401
BIRC5	1.60992	0.862005	12.6455	3.03831e-22	1.02153e-21	39.0385
BUB1B	1.54743	0.821062	12.5608	4.56623e-22	1.52615e-21	38.6297
CDC45	1.07073	0.597153	12.3038	1.57893e-21	5.1506e-21	37.385
ECT2	1.08298	0.710471	11.0546	7.09956e-19	2.04712e-18	31.2613
SNRPE	1.18669	2.22606	10.6712	4.72746e-18	1.31431e-17	29.3626
PCNA	1.2577	4.3111	10.3121	2.80631e-17	7.55127e-17	27.5799

## Sheet: Table S4
Table S4. The CERES Score of 36 essential genes
	ACH-000012	ACH-000021	ACH-000029	ACH-000030	ACH-000035	ACH-000150	ACH-000311	ACH-000337	ACH-000339	ACH-000343	ACH-000414	ACH-000416	ACH-000448	ACH-000496	ACH-000521	ACH-000528	ACH-000587	ACH-000589	ACH-000638	ACH-000667	ACH-000677	ACH-000681	ACH-000706	ACH-000718	ACH-000757	ACH-000766	ACH-000781	ACH-000785	ACH-000787	ACH-000861	ACH-000872
HSPD1	-1.08135	-0.960169	-0.973671	-1.17012	-1.10571	-1.24533	-1.06696	-1.18629	-1.05532	-1.06279	-1.04639	-1.01975	-1.01404	-1.3427	-1.05718	-1.11161	-0.985207	-1.1325	-1.00873	-1.16566	-1.17269	-1.10242	-1.4328	-1.13787	-1.05039	-1.157	-1.16819	-0.985213	-0.938021	-1.26314	-1.05867
ALDOA	-1.41131	-1.54613	-1.34869	-1.3565	-1.47016	-1.35463	-1.56886	-1.12559	-1.58141	-2.00857	-1.15115	-1.56001	-1.13131	-1.69245	-1.29694	-1.10264	-1.17656	-1.34807	-1.14872	-1.61176	-0.477721	-1.31068	-0.947056	-1.54637	-1.46428	-1.08542	-1.27297	-1.02197	-1.36861	-1.66072	-1.62171
HSPE1	-1.81789	-1.9904	-1.93841	-2.08272	-1.73132	-2.10803	-2.29942	-1.8599	-2.2307	-2.29374	-2.21029	-1.60449	-2.21319	-2.00052	-1.86631	-1.78778	-2.01296	-1.99592	-1.95177	-1.92269	-1.94871	-2.15454	-2.19731	-2.07046	-1.95228	-2.21316	-2.34934	-2.31983	-2.01865	-2.40612	-1.90441
CCT3	-1.8499	-1.92197	-1.86414	-1.74609	-1.74909	-1.81482	-1.87131	-1.57761	-1.74129	-1.75768	-1.84336	-1.7531	-1.65761	-1.54094	-1.57267	-1.63666	-1.90001	-1.70263	-1.93528	-1.89869	-2.09213	-2.01214	-1.65191	-2.17883	-1.89404	-2.04429	-1.76815	-2.14241	-1.91157	-2.02372	-1.55227
BYSL	-1.22178	-1.21621	-1.26508	-1.22429	-1.4245	-1.28165	-1.31828	-1.00574	-1.38175	-0.943697	-1.48337	-1.36757	-1.31322	-1.28684	-1.36713	-1.20896	-1.33831	-1.49231	-1.15033	-1.38384	-1.52164	-1.36464	-1.49206	-1.30569	-1.40733	-1.48384	-1.47432	-1.0339	-1.17977	-1.23446	-1.28748
TOP2A	-1.61479	-1.74494	-1.42369	-1.79728	-1.66764	-1.69722	-1.89296	-1.4084	-1.87574	-1.63978	-2.18268	-1.62676	-1.92539	-1.74668	-1.45187	-1.74137	-1.58406	-1.88774	-1.62368	-1.51915	-2.15153	-1.6441	-1.49125	-1.50354	-1.61078	-1.77799	-1.70256	-2.19989	-1.68856	-1.66406	-1.62208
MCM4	-1.09534	-1.09591	-1.19715	-1.12831	-1.16935	-1.1324	-1.3754	-0.970153	-1.45305	-1.41537	-1.18478	-1.38006	-1.4138	-1.23614	-0.999974	-1.22208	-1.32897	-1.2178	-1.18201	-1.35929	-1.32097	-1.0612	-1.19469	-0.843623	-1.22995	-1.26203	-1.11628	-1.42658	-1.35827	-1.14902	-1.18336
CHAF1B	-1.86246	-1.55182	-1.88933	-1.77238	-1.86465	-1.94385	-1.72548	-2.03398	-1.88452	-1.8442	-2.06064	-1.90151	-1.86096	-1.8838	-1.94839	-1.85923	-1.90256	-1.73735	-1.85089	-1.68509	-2.06716	-2.02484	-2.00201	-1.93948	-1.83813	-1.91901	-1.98033	-2.44875	-1.92893	-1.98264	-1.72099
DKC1	-1.20358	-1.0895	-1.24884	-1.28208	-1.50394	-1.3156	-1.3005	-1.48787	-1.50941	-1.73141	-1.28045	-1.43061	-1.45802	-1.29969	-1.31211	-1.2631	-1.38744	-1.01691	-1.39112	-1.6887	-1.15433	-1.53824	-1.49832	-1.33504	-1.41985	-1.39432	-1.51628	-1.07833	-1.15308	-1.12844	-1.31855
BOP1	-1.10041	-1.30556	-1.23435	-1.13773	-1.37421	-1.27068	-1.32009	-1.12497	-1.24759	-1.08597	-1.11722	-1.12607	-1.36786	-1.21736	-1.1506	-1.28948	-1.13316	-1.32111	-1.2185	-1.60611	-1.33168	-1.13626	-1.23496	-1.15182	-1.05827	-1.26143	-1.19233	-1.21976	-0.962093	-1.12265	-1.0657
TIMELESS	-1.63294	-1.17522	-1.39709	-1.43863	-1.43388	-1.38746	-1.35152	-1.54872	-1.57399	-1.31532	-1.30212	-1.55566	-1.52363	-1.58809	-1.47973	-1.45265	-1.14613	-1.43603	-1.2846	-1.33628	-1.7633	-1.42772	-1.37677	-1.57812	-1.43373	-1.69669	-1.48819	-1.83336	-1.65606	-1.45325	-1.52199
RCC1	-1.38091	-1.64419	-1.28206	-1.29678	-1.50037	-1.40608	-1.61985	-1.05755	-1.3733	-1.70864	-1.37801	-1.52916	-1.33664	-1.46379	-1.3876	-1.25999	-1.34472	-1.32085	-1.44928	-1.48854	-0.994641	-1.66887	-1.60077	-1.52508	-1.84534	-1.70187	-1.51601	-1.89542	-1.37628	-1.46275	-1.51855
RRM2	-1.6707	-1.81312	-1.87463	-2.06078	-2.13573	-1.84094	-1.76231	-0.967821	-1.90538	-1.13986	-2.08759	-1.74479	-1.75186	-1.826	-1.66029	-1.69475	-1.71263	-2.03661	-1.69887	-1.7593	-2.00308	-1.93001	-1.89076	-2.09511	-1.3933	-1.90304	-1.92137	-1.82847	-1.79491	-1.34392	-1.62321
CCNA2	-1.52171	-1.34794	-1.46207	-1.29072	-1.08757	-1.2407	-1.23081	-1.09398	-1.3591	-1.46872	-1.24369	-1.46856	-1.56833	-1.24871	-1.17362	-1.3975	-1.3473	-1.69931	-1.13081	-1.46614	-1.42262	-1.28138	-1.30953	-1.39036	-0.667551	-1.59373	-1.24053	-2.02076	-1.47651	-1.45968	-1.15415
MCM2	-1.19921	-1.27605	-1.19414	-1.21214	-1.18838	-1.2739	-1.35346	-1.35506	-1.54927	-1.39779	-1.4104	-1.30502	-1.41435	-1.4301	-1.42265	-1.24362	-1.21335	-1.15596	-1.2804	-1.6297	-1.3917	-1.23933	-1.26701	-1.20129	-1.08369	-1.21862	-1.16657	-1.67332	-1.40734	-1.27751	-1.13772
CDC6	-1.20634	-1.36087	-1.28864	-1.13946	-1.19189	-1.36843	-1.22981	-1.55804	-1.31054	-1.16772	-1.42434	-1.43987	-1.43198	-1.12773	-0.995389	-1.24078	-1.05092	-1.33445	-1.12652	-1.21512	-1.29712	-1.14237	-1.12888	-1.37438	-1.06081	-1.189	-1.30209	-1.38206	-1.13768	-1.25879	-1.25772
GINS2	-1.82615	-1.93893	-1.75526	-1.97997	-1.80065	-1.96004	-1.98752	-1.85143	-1.95286	-1.89141	-2.08525	-1.83386	-1.85906	-1.96095	-1.71883	-1.8539	-1.79939	-1.61039	-1.90799	-1.62553	-1.63297	-1.98327	-1.90408	-1.94466	-1.83364	-1.95636	-2.05379	-2.50812	-1.71944	-2.04445	-1.98005
KIF11	-1.87529	-1.83484	-1.86543	-2.09207	-1.64863	-1.81442	-2.52049	-1.85596	-1.8526	-1.86502	-2.23499	-1.57971	-1.99314	-1.95311	-1.54486	-1.73787	-1.72809	-1.82628	-1.74326	-1.76517	-2.19995	-1.97406	-1.91226	-1.76547	-1.86981	-1.92534	-1.83542	-2.24681	-1.74344	-1.8663	-1.59591
NDC80	-1.62802	-1.41259	-1.44039	-1.32231	-1.04432	-1.0454	-1.46539	-1.05303	-1.41292	-1.18689	-1.88054	-1.5301	-1.18834	-1.67169	-1.41894	-1.29341	-1.31608	-1.83935	-1.42581	-1.1802	-1.7797	-1.87918	-1.37324	-1.8653	-1.32195	-1.42942	-1.42118	-1.5025	-1.33779	-1.56584	-1.26889
TPX2	-1.15702	-1.42919	-1.19599	-1.63982	-0.789738	-1.28498	-1.16944	-1.02415	-0.746605	-1.55605	-1.21057	-0.978231	-1.08875	-1.4031	-1.05292	-1.18785	-1.2451	-1.42179	-1.00101	-1.55703	-1.38306	-1.3962	-1.04876	-1.29738	-1.08573	-1.04179	-1.09031	-1.28531	-1.57437	-0.838486	-1.0442
RPP40	-1.25069	-1.20717	-1.25962	-1.53598	-1.33826	-1.41118	-1.05095	-1.08972	-1.21202	-1.0892	-1.21744	-1.14894	-1.2171	-1.16312	-1.06964	-1.31763	-1.08373	-1.16934	-1.28791	-1.41198	-1.40575	-1.45834	-1.30129	-1.17449	-1.11707	-1.18848	-1.47588	-1.25978	-1.12123	-1.16516	-1.24232
PLK1	-1.47795	-1.61188	-1.59702	-1.69559	-1.35794	-1.54763	-1.36168	-1.18323	-1.53996	-1.53435	-1.69267	-1.64818	-1.60811	-1.60427	-1.62209	-1.64571	-1.59456	-1.38622	-1.66622	-1.58308	-1.81716	-1.83258	-1.67937	-1.83406	-1.68497	-1.56791	-1.5275	-2.00843	-1.81445	-1.8827	-1.5423
CDT1	-1.36672	-1.37035	-1.1526	-1.28507	-1.50176	-1.48325	-1.28307	-1.54147	-1.37529	-1.34965	-1.4795	-1.45644	-1.48349	-1.04869	-1.2162	-1.4526	-1.31815	-1.27455	-1.12504	-1.0299	-1.69192	-1.24667	-1.198	-1.26379	-1.54192	-1.45743	-1.44052	-1.47594	-1.30498	-1.39041	-1.18503
NUF2	-1.18526	-1.28663	-1.16263	-1.44944	-1.15487	-1.22644	-1.00457	-1.38557	-1.39515	-0.937303	-1.154	-1.39718	-1.51519	-1.60657	-1.54901	-1.09437	-1.52179	-1.46883	-1.00077	-1.70759	-1.23499	-1.24338	-1.15652	-1.91334	-1.48393	-1.60787	-1.21526	-1.73205	-1.15758	-1.3065	-1.04184
CDCA8	-1.76656	-1.8756	-1.6417	-1.70022	-1.26671	-1.73228	-2.25102	-1.59133	-1.72576	-1.95171	-1.96861	-1.87783	-1.58057	-1.7938	-1.65391	-1.80999	-1.72258	-1.79029	-1.74947	-1.73436	-1.8661	-1.74919	-1.9012	-1.67349	-1.81125	-1.66458	-1.77949	-2.18008	-1.70858	-2.0402	-1.75074
GINS1	-1.51715	-1.35229	-1.71051	-1.56466	-1.1889	-1.55123	-1.20749	-1.89719	-1.4972	-1.99662	-1.46348	-1.34938	-1.50144	-1.51612	-1.24168	-1.30902	-1.47682	-1.53217	-1.42574	-1.46355	-1.5906	-1.40551	-1.72074	-1.87135	-1.7061	-1.52097	-1.56122	-1.89534	-1.56483	-1.36743	-1.3424
CDC20	-1.32045	-1.58595	-1.46529	-1.68999	-1.29622	-1.60631	-1.63009	-1.26661	-1.4792	-1.79805	-1.79336	-1.57577	-1.41519	-1.46702	-1.32035	-1.77564	-1.58074	-1.60088	-1.4361	-1.43723	-1.65223	-1.86791	-1.48296	-1.45298	-1.59846	-1.49389	-1.52771	-1.66872	-1.56942	-1.59876	-1.53455
ORC6	-0.854106	-1.84603	-1.02078	-1.3589	-1.15473	-1.6371	-1.66294	-1.47008	-1.52613	-1.29591	-1.32454	-1.24542	-1.61426	-1.77099	-1.1721	-1.47862	-1.30739	-1.36395	-1.19058	-1.3224	-1.37393	-1.0607	-1.12309	-1.35894	-1.45759	-1.68123	-0.931525	-1.1156	-1.34271	-1.19821	-1.25931
PRC1	-1.20428	-1.17655	-1.55561	-1.35537	-1.28804	-1.38653	-1.0139	-1.64432	-1.21402	-1.76868	-1.39911	-1.29285	-1.52157	-1.44504	-1.36947	-1.37685	-1.51573	-1.38182	-1.26207	-1.58335	-1.4392	-1.24377	-1.46692	-1.46879	-1.4847	-1.45831	-1.33587	-1.54511	-1.37835	-1.36032	-1.34713
PSMG3	-0.909619	-1.25211	-1.0494	-1.10424	-1.09842	-0.96781	-1.35088	-1.51437	-1.14984	-1.1623	-1.49225	-1.31356	-1.26959	-1.25043	-1.45864	-1.1836	-0.940212	-1.23149	-1.27151	-0.903966	-1.71871	-1.11502	-0.940336	-1.10912	-0.597106	-1.16851	-1.25281	-1.03651	-0.896797	-1.51021	-1.16046
BIRC5	-1.51552	-1.44124	-1.5112	-1.5251	-1.44526	-1.61614	-1.56808	-1.50004	-1.44521	-1.16339	-1.33166	-1.47735	-1.21671	-1.27992	-1.45639	-1.37898	-1.64177	-1.37496	-1.35005	-1.48206	-1.37237	-1.4928	-1.55133	-1.7346	-1.46275	-1.38625	-1.5805	-1.83591	-1.34614	-1.48513	-1.56777
BUB1B	-1.68002	-1.72427	-1.47319	-1.39803	-1.52122	-1.29933	-1.29934	-1.29289	-1.34056	-1.15562	-1.46657	-1.40023	-1.3345	-1.40788	-1.16825	-1.34457	-1.40696	-1.26737	-1.48069	-1.63245	-1.21713	-1.52303	-1.56932	-1.7023	-1.74574	-1.59934	-1.41983	-1.90046	-1.4928	-1.50112	-0.574805
CDC45	-1.77777	-1.35104	-1.76931	-1.85435	-1.67207	-1.90716	-1.88672	-1.5668	-1.72105	-1.90849	-1.85157	-1.82862	-2.01936	-1.74185	-1.72626	-1.53274	-1.81794	-1.93684	-1.8469	-1.78098	-2.29273	-1.82695	-1.67174	-1.86068	-1.85915	-1.90089	-1.81293	-2.06891	-1.80668	-1.91508	-1.19224
ECT2	-1.38649	-1.47727	-1.31853	-1.3853	-1.29145	-1.73476	-1.51105	-1.3832	-1.55082	-1.05644	-1.39488	-1.47475	-1.30152	-1.3682	-1.54114	-1.04348	-1.49286	-1.1959	-1.3583	-1.31384	-1.42565	-1.62402	-1.3861	-1.52719	-1.651	-1.41854	-1.45224	-2.0502	-1.54678	-1.15495	-1.32311
SNRPE	-1.54604	-1.57848	-1.62407	-1.63374	-1.30083	-1.77867	-1.65826	-2.1038	-1.6466	-1.42326	-1.69425	-1.61591	-1.50783	-1.54561	-1.44407	-1.5475	-1.73581	-1.52137	-1.75028	-1.7324	-1.13832	-1.69667	-1.62238	-1.76297	-1.72076	-1.76474	-1.63968	-1.83651	-1.49355	-1.54529	-1.17412
PCNA	-1.87211	-1.76615	-1.80587	-1.86932	-1.73673	-1.88248	-1.53064	-1.60075	-1.74918	-2.33963	-1.92501	-1.79789	-1.96283	-1.95529	-2.02291	-1.52517	-1.58926	-1.97392	-1.85211	-1.82166	-1.64373	-1.65601	-1.80381	-2.1859	-1.8743	-1.88997	-1.89837	-1.73346	-1.83238	-1.72392	-1.72072

## Sheet: Table S5
			Table S5. Association between essential gene-classified clusters and tumor stages.
			TCGA
			High stage vs Low stage	log (odds ratio)	Stander error	Z statistic	Wald test p value
			Cluster 2 vs Cluster 3	0.56	0.33	1.69	0.09
			Cluster 1 vs Cluster 3	0.99	0.32	3.12	0
			Cluster 1vs Cluster 2	0.44	0.24	1.83	0.07
			GSE140343
			High stage vs Low stage	log (odds ratio)	Stander error	Z statistic	Wald test p value
			Cluster 2 vs Cluster 3	-0.23	0.83	-0.28	0.78
			Cluster 1 vs Cluster 3	0.39	0.75	0.52	0.6
			Cluster 1 vs Cluster 2	-0.62	0.68	-0.92	0.36
			GSE68465
			High stage vs Low stage	log (odds ratio)	Stander error	Z statistic	Wald test p value
			Cluster 2 vs Cluster 3	0.47	0.33	1.42	0.16
			Cluster 1 vs Cluster 3	0.25	0.34	0.75	0.46
			Cluster 1 vs Cluster 2	0.27	0.24	1.14	0.25
			GSE72094
			High stage vs Low stage	log (odds ratio)	Stander error	Z statistic	Wald test p value
			Cluster 2 vs Cluster 3	0.17	0.34	0.48	0.63
			Cluster 1 vs Cluster 3	0.57	0.33	1.72	0.09
			Cluster 1vs Cluster 2	0.12	0.23	0.52	0.6
			GSE50081
			Stage Ⅱ vs stage Ⅰ	log (odds ratio)	Stander error	Z statistic	Wald test p value
			Cluster 2 vs Cluster 3	1.27	0.59	2.16	0.03
			Cluster 1 vs Cluster 3	1.16	0.56	2.07	0.04
			Cluster 1 vs Cluster 2	0.11	0.45	0.24	0.81
			GSE31210
			Stage Ⅱ vs stage Ⅰ	log (odds ratio)	Stander error	Z statistic	Wald test p value
			Cluster 2 vs Cluster 3	1.14	0.58	1.96	0.05
			Cluster 1 vs Cluster 3	2.05	0.57	3.62	0
			Cluster 1 vs Cluster 2	0.91	0.34	2.68	0.01

## Sheet: Table S6
		Table S6. Association between essential gene-classified clusters and tumor grade
		GSE68465
		Grade 2/Grade 3 vs Grade 1	log (odds ratio)	Stander error	Z statistic	Wald test p value
		Cluster 2 vs Cluster 3	2.8938	0.536646	5.39239	6.95281e-08
		Cluster 1 vs Cluster 3	2.15869	0.404086	5.34216	9.18468e-08
		Cluster 1vs Cluster 2	0.735111	0.62369	1.17865	0.238538

## Sheet: Table S7
			Table S7. Association between essential gene-classified clusters and E2F targets activity after adjusting tumor stages.
			TCGA
			E2F targets activity	β coefficients	Stander error	T statistic	T test p value
			Stage II vs Stage I	0	0	0.35	0.73
			Stage III vs Stage I	0	0	-0.32	0.75
			Stage IV vs Stage I	0.01	0.01	1.38	0.17
			Cluster 2 vs Cluster 3	0.06	0	20.13	0
			Cluster 1 vs Cluster 3	0.12	0	38.22	0
			GSE68465
			E2F targets activity	β coefficients	Stander error	T statistic	T test p value
			Stage II vs Stage I	0.01	0	1.23	0.22
			Stage III vs Stage I	0.01	0	2.26	0.02
			Cluster 2 vs Cluster 3	0.07	0	17.65	0
			Cluster 1 vs Cluster 3	0.16	0	38.37	0
			GSE72094
			E2F targets activity	β coefficients	Stander error	T statistic	t test p value
			Stage II vs Stage I	0	0	0.39	0.7
			Stage III vs Stage I	-0.01	0	-1.29	0.2
			Stage IV vs Stage I	0	0.01	0.58	0.57
			Cluster 2 vs Cluster 3	0.05	0	12.79	0
			Cluster 1 vs Cluster 3	0.15	0	34.47	0
			GSE50081
			E2F targets activity	β coefficients	Stander error	T statistic	t test p value
			Stage II vs Stage Ⅰ	0	0.01	-0.08	0.94
			Cluster 2 vs Cluster 3	0.06	0.01	8.51	0
			Cluster 1 vs Cluster 3	0.17	0.01	21.42	0
			GSE31210
			E2F targets activity	β coefficients	Stander error	T statistic	t test p value
			Stage II vs Stage Ⅰ	0	0.01	0.61	0.55
			Cluster 2 vs Cluster 3	0.04	0.01	6.73	0
			Cluster 1 vs Cluster 3	0.13	0.01	20.38	0
			GSE140343
			E2F targets activity	β coefficients	Stander error	T statistic	T test p value
			Stage II vs Stage I	0.01	0.01	1.09	0.28
			Stage III, IV# vs Stage I	0.02	0.01	1.55	0.13
			Cluster 2 vs Cluster 3	0.09	0.01	7.57	0
			# GSE140343 only contains one stage IV LUAD patient.

## Sheet: Table S8
Table S8. The LUAD cell lines derived from GDSC database and were used for drug discovery analysis
COSMIC ID	Sample.Name	Whole.Exome.Sequencing..WES.	Copy.Number.Alterations..CNA.	Gene.Expression	Methylation	Drug.Response	GDSC.Tissue.descriptor.1	GDSC.Tissue.descriptor.2	Cancer.Type..matching.TCGA.label.	Microsatellite..instability.Status..MSI.	Screen.Medium	Growth.Properties
905949	A549	Y	Y	Y	Y	Y	lung_NSCLC	lung_NSCLC_adenocarcinoma	LUAD	MSS/MSI-L	D/F12	Adherent
687777	Calu-3	Y	Y	Y	Y	Y	lung_NSCLC	lung_NSCLC_adenocarcinoma	LUAD	MSS/MSI-L	D/F12	Adherent
724859	Calu-6	Y	Y	Y	Y	Y	lung_NSCLC	lung_NSCLC_adenocarcinoma	LUAD	MSS/MSI-L	D/F12	Adherent
906805	COR-L105	Y	Y	Y	Y	Y	lung_NSCLC	lung_NSCLC_adenocarcinoma	LUAD	MSS/MSI-L	R	Adherent
905970	EKVX	Y	Y	Y	Y	Y	lung_NSCLC	lung_NSCLC_adenocarcinoma	LUAD	MSS/MSI-L	D/F12	Adherent
1503369	EMC-BAC-1	Y	Y	Y	Y	Y	lung_NSCLC	lung_NSCLC_adenocarcinoma	LUAD	MSS/MSI-L	R	Adherent
1503370	EMC-BAC-2	Y	Y	Y	Y	Y	lung_NSCLC	lung_NSCLC_adenocarcinoma	LUAD	MSS/MSI-L	R	Adherent
1247873	H3255	Y	Y	Y	Y	Y	lung_NSCLC	lung_NSCLC_adenocarcinoma	LUAD	MSS/MSI-L	R	Adherent
1290908	HCC-78	Y	Y	Y	Y	Y	lung_NSCLC	lung_NSCLC_adenocarcinoma	LUAD	MSS/MSI-L	R	Adherent
907786	LC-2-ad	Y	Y	Y	Y	Y	lung_NSCLC	lung_NSCLC_adenocarcinoma	LUAD	MSS/MSI-L	R	Adherent
753592	LXF-289	Y	Y	Y	Y	Y	lung_NSCLC	lung_NSCLC_adenocarcinoma	LUAD	MSS/MSI-L	D/F12	Adherent
724866	NCI-H1355	Y	Y	Y	Y	Y	lung_NSCLC	lung_NSCLC_adenocarcinoma	LUAD	MSS/MSI-L	D/F12	Adherent
1298347	NCI-H1435	Y	Y	Y	Y	Y	lung_NSCLC	lung_NSCLC_adenocarcinoma	LUAD	MSS/MSI-L	D/F12	Semi-Adherent
753600	NCI-H1563	Y	Y	Y	Y	Y	lung_NSCLC	lung_NSCLC_adenocarcinoma	LUAD	MSS/MSI-L	R	Adherent
1298348	NCI-H1568	Y	Y	Y	Y	Y	lung_NSCLC	lung_NSCLC_adenocarcinoma	LUAD	MSS/MSI-L	R	Adherent
908472	NCI-H1573	Y	Y	Y	Y	Y	lung_NSCLC	lung_NSCLC_adenocarcinoma	LUAD	MSS/MSI-L	D/F12	Adherent
687798	NCI-H1623	Y	Y	Y	Y	Y	lung_NSCLC	lung_NSCLC_adenocarcinoma	LUAD	MSS/MSI-L	D/F12	Adherent
687799	NCI-H1648	Y	Y	Y	Y	Y	lung_NSCLC	lung_NSCLC_adenocarcinoma	LUAD	MSS/MSI-L	D/F12	Adherent
687800	NCI-H1650	Y	Y	Y	Y	Y	lung_NSCLC	lung_NSCLC_adenocarcinoma	LUAD	MSS/MSI-L	R	Adherent
908473	NCI-H1666	Y	Y	Y	Y	Y	lung_NSCLC	lung_NSCLC_adenocarcinoma	LUAD	MSS/MSI-L	D/F12	Semi-Adherent
687802	NCI-H1693	Y	Y	Y	Y	Y	lung_NSCLC	lung_NSCLC_adenocarcinoma	LUAD	MSS/MSI-L	R	Adherent
722058	NCI-H1734	Y	Y	Y	Y	Y	lung_NSCLC	lung_NSCLC_adenocarcinoma	LUAD	MSS/MSI-L	R	Adherent
908475	NCI-H1755	Y	Y	Y	Y	Y	lung_NSCLC	lung_NSCLC_adenocarcinoma	LUAD	MSS/MSI-L	R	Adherent
1298350	NCI-H1781	Y	Y	Y	Y	Y	lung_NSCLC	lung_NSCLC_adenocarcinoma	LUAD	MSS/MSI-L	R	Adherent
724868	NCI-H1792	Y	Y	Y	Y	Y	lung_NSCLC	lung_NSCLC_adenocarcinoma	LUAD	MSS/MSI-L	R	Adherent
908463	NCI-H1793	Y	Y	Y	Y	Y	lung_NSCLC	lung_NSCLC_adenocarcinoma	LUAD	MSS/MSI-L	D/F12	Adherent
687807	NCI-H1838	Y	Y	Y	Y	Y	lung_NSCLC	lung_NSCLC_adenocarcinoma	LUAD	MSS/MSI-L	R	Adherent
924244	NCI-H1975	Y	Y	Y	Y	Y	lung_NSCLC	lung_NSCLC_adenocarcinoma	LUAD	MSS/MSI-L	R	Adherent
908476	NCI-H1993	Y	Y	Y	Y	Y	lung_NSCLC	lung_NSCLC_adenocarcinoma	LUAD	MSS/MSI-L	R	Adherent
724873	NCI-H2009	Y	Y	Y	Y	Y	lung_NSCLC	lung_NSCLC_adenocarcinoma	LUAD	MSS/MSI-L	D/F12	Adherent
722045	NCI-H2030	Y	Y	Y	Y	Y	lung_NSCLC	lung_NSCLC_adenocarcinoma	LUAD	MSS/MSI-L	R	Adherent
724834	NCI-H2087	Y	Y	Y	Y	Y	lung_NSCLC	lung_NSCLC_adenocarcinoma	LUAD	MSS/MSI-L	D/F12	Semi-Adherent
722046	NCI-H2122	Y	Y	Y	Y	Y	lung_NSCLC	lung_NSCLC_adenocarcinoma	LUAD	MSS/MSI-L	R	Adherent
724874	NCI-H2291	Y	Y	Y	Y	Y	lung_NSCLC	lung_NSCLC_adenocarcinoma	LUAD	MSS/MSI-L	R	Adherent
905942	NCI-H23	Y	Y	Y	Y	Y	lung_NSCLC	lung_NSCLC_adenocarcinoma	LUAD	MSS/MSI-L	R	Adherent
687820	NCI-H2347	Y	Y	Y	Y	Y	lung_NSCLC	lung_NSCLC_adenocarcinoma	LUAD	MSS/MSI-L	R	Adherent
905967	NCI-H322M	Y	Y	Y	Y	Y	lung_NSCLC	lung_NSCLC_adenocarcinoma	LUAD	MSS/MSI-L	R	Suspension
908465	NCI-H358	Y	Y	Y	Y	Y	lung_NSCLC	lung_NSCLC_adenocarcinoma	LUAD	MSS/MSI-L	R	Adherent
908460	NCI-H441	Y	Y	Y	Y	Y	lung_NSCLC	lung_NSCLC_adenocarcinoma	LUAD	MSS/MSI-L	R	Adherent
905944	NCI-H522	Y	Y	Y	Y	Y	lung_NSCLC	lung_NSCLC_adenocarcinoma	LUAD	MSS/MSI-L	R	Adherent
722066	NCI-H650	Y	Y	Y	Y	Y	lung_NSCLC	lung_NSCLC_adenocarcinoma	LUAD	MSS/MSI-L	D/F12	Adherent
753608	PC-14	Y	Y	Y	Y	Y	lung_NSCLC	lung_NSCLC_adenocarcinoma	LUAD	MSS/MSI-L	R	Adherent
1298537	RERF-LC-KJ	Y	Y	Y	Y	Y	lung_NSCLC	lung_NSCLC_adenocarcinoma	LUAD	MSS/MSI-L	R	Adherent
724878	SW1573	Y	Y	Y	Y	Y	lung_NSCLC	lung_NSCLC_adenocarcinoma	LUAD	MSS/MSI-L	D/F12	Adherent
905972	HOP-62	Y	Y	Y	N	Y	lung_NSCLC	lung_NSCLC_adenocarcinoma	LUAD	MSS/MSI-L	R	Adherent
1240202	PC-3 [JPC-3]	Y	Y	Y	N	Y	lung_NSCLC	lung_NSCLC_adenocarcinoma	LUAD	MSS/MSI-L	D/F12	Adherent

## Sheet: Table S9
Table S9. Compounds for drug discovery analysis
drug_id	drug_name	synonyms	pathway_name	targets	pubchem
1242	(5Z)-7-Oxozeaenol	5Z-7-Oxozeaenol, LL-Z1640-2	Other, kinases	TAK1	9863776
179	5-Fluorouracil	5-FU	Other	Antimetabolite (DNA & RNA)	3385
477	A-83-01	-	Other	TGFB	-
264	ACY-1215	-	Chromatin histone acetylation	HDAC6	-
1032	Afatinib	BIBW2992, Tovok, Gilotrif	EGFR signaling	ERBB2, EGFR	10184653
562	AGI-6780	-	Metabolism	IDH2(R140Q)	-
1001	AICA Ribonucleotide	AICAR, N1-(b-D-Ribofuranosyl)-5-aminoimidazole-4-carboxamide	Metabolism	AMPK agonist	65110
228	AKT inhibitor VIII	Akti-1/2, KIN001-102	PI3K/MTOR signaling	AKT1, AKT2, AKT3	10196499
281	Alectinib	CH5424802, CH 542802, Alecensa	RTK signaling	ALK	49806720
431	Alisertib	MLN8237	Mitosis	AURKA	-
293	Amuvatinib	MP470, MP 470, MP-470	RTK signaling	KIT, PDGFRA, FLT3	11282283
382	Apitolisib	GDC0980	PI3K/MTOR signaling	mTOR, PI3K	-
272	AR-42	HDAC-42, AR 42, AR42	Chromatin histone acetylation	HDAC1	6918848
427	Ara-G	9-??-D-Arabinofuranosyl guanine	Other	Anti-metabolite	-
474	ARRY-520	-	Mitosis	KIF11	-
207	AS601245	-	JNK and p38 signaling	JNK1, JNK2, JNK2	10109823
224	AS605240	KIN001-173, AS-605240	PI3K/MTOR signaling	PI3Kgamma	5289247
381	AST-1306	-	RTK signaling	EGFR, ERBB4	-
219	AT-7519	AT7519	Cell cycle	CDK1, CDK2, CDK4, CDK6, CDK9	11338033
356	AT7867	-	PI3K/MTOR signaling	AKT	-
1072	Avagacestat	BMS-708163, BMS 708163	Other	Amyloid beta20, Amyloid beta40	46883536
1021	Axitinib	AG-13736, Inlyta	RTK signaling	PDGFR, KIT, VEGFR	6450551
1135	AZD4547	AZ6	RTK signaling	FGRF1, FGFR2, FGFR3	-
1066	AZD6482	AZD 6482, AZD-6482, AK-55409	PI3K/MTOR signaling	PI3Kbeta	44137675
1022	AZD7762	AZD-7762, AZD 7762	Cell cycle	CHEK1, CHEK2	11152667
1059	AZD8055	AZD-8055	PI3K/MTOR signaling	MTORC1, MTORC2	25262965
552	BAM7	-	Other	Bax activator	-
178	BAY-61-3606	Syk Inhibitor, BAY-613606	Other, kinases	SYK	10200390
274	Belinostat	PXD101, PXD-101	Chromatin histone acetylation	HDAC1	6918638
186	Bexarotene	LG-100069, Targretin, Targret, Targrexin, Targretyn, Bexarotenum	Other	Retinioic X receptor (RXR) agonist	82146
380	BIBF-1120	-	RTK signaling	VEGFR, PDGFR, FGFR	-
1502	Bicalutamide	ICI-176334, Casodex, Cosudex, ICI 176334	Hormone-related	AR	2375
279	BIX02189	BIX 02189	ERK MAPK signaling	MEK5, ERK5	46931012
190	Bleomycin	-	DNA replication	dsDNA break induction	several
1378	Bleomycin (50 uM)	-	DNA replication	dsDNA break induction	5460769
203	BMS-345541	BMS345541, IKK Inhibitor 3	Other, kinases	IKK1, IKK2	9813758
62	BMS-536924	BMS 536924	IGF1R signaling	IGF1R, IR	10390396
184	BMS-754807	BMS754807, BMS 754807	RTK signaling	IGF1R, IR	24785538
1019	Bosutinib	SKI-606, Bosulif	Other, kinases	SRC, ABL, TEC	5328940
376	Brivanib, BMS-540215	-	RTK signaling	VEGFR, PDGFR	-
197	Bryostatin 1	Bryostatin	Other	PKC	5280757
1037	BX795	BX-795	Other, kinases	TBK1, PDK1 (PDPK1), IKK, AURKB, AURKC	10077147
222	BX-912	-	Metabolism	PDK1 (PDPK1)	11754511
435	C-75	-	Apoptosis regulation	FAS	-
249	Cabozantinib	BMS-907351, XL-184, Cometriq	RTK signaling	VEGFR, MET, RET, KIT, FLT1, FLT3, FLT4, TIE2,AXL	25102847
436	CAP-232, TT-232, TLN-232	-	Metabolism	Glycolysis	-
416	CAY10566	-	Other	Stearoyl-CoA desaturase	-
276	CAY10603	-	Chromatin histone acetylation	HDAC1, HDAC6	24951314
1067	CCT007093	-	Cell cycle	PPM1D	2314623
1170	CCT-018159	CCT018159, CCT 018159	Protein stability and degradation	HSP90	5327091
449	CD532	-	Mitosis	AURKA	-
1114	Cetuximab	Erbitux, IMC-C225, C225, IMC-225, L01XC06	EGFR signaling	EGFR	85668777
154	CHIR-99021	CT 99021, CHIR99021, CHIR 99021	WNT signaling	GSK3A, GSK3B	9956119
362	CI-1033	-	RTK signaling	EGFR, ERBB2, ERBB4	-
1015	CI-1040	CI 1040, PD-18435, PD-184352, 212631-79-3	ERK MAPK signaling	MEK1, MEK2	6918454
1005	Cisplatin	cis-Diammineplatinum(II) dichloride, Platinol, CIS-DDP	DNA replication	DNA crosslinker	84691
152	CP466722	CP-466722, CP 466722, 1080622-86-1	Genome integrity	ATM	44551660
255	CP724714	CP-724714	RTK signaling	ERBB2	9874913
415	CPI-613	-	Other	Metabo, Mitochondria	-
273	CUDC-101	CUDC 101	Other	HDAC1-10, EGFR, ERBB2	24756910
300	CX-5461	CX5461, CX 5461	Other	RNA Polymerase 1	25257557
1006	Cytarabine	Ara-Cytidine, Arabinosyl Cytosine, U-19920	Other	Antimetabolite	6253
1373	Dabrafenib	GSK2118436, Tafinlar	ERK MAPK signaling	BRAF	44462760
200	Dacinostat	NVP-LAQ824, LAQ824	Chromatin histone acetylation	HDAC1	6445533
1057	Dactolisib	NVP-BEZ235, BEZ235	PI3K/MTOR signaling	PI3K (class 1), MTORC1, MTORC2	11977753
1248	Daporinad	APO866, FK866, FK866	Metabolism	NAMPT	6914657
165	DMOG	Dimethyloxalylglcine	Metabolism	HIF-PH	560326
1007	Docetaxel	RP-56976, Taxotere	Mitosis	Microtubule stabiliser	148124
1042	Doramapimod	BIRB-796, BIRB 796	JNK and p38 signaling	p38, JNK2	156422
1386	Doxorubicin	-	DNA replication	Anthracycline	-
409	eEF2K Inhibitor, A-484954	-	Other, kinases	eEF2K	-
1069	EHT-1864	EHT 1864	Cytoskeleton	RAC1, RAC2, RAC3	9938202
1031	Elesclomol	STA-4783	Protein stability and degradation	HSP90	300471
172	Embelin	Emberine, Embelic acid	Apoptosis regulation	XIAP	3218
229	Enzastaurin	LY317615	Other, kinases	PKCB	176167
201	Epothilone B	Patupilone, EpoB, EPO906, GNF-PF-193	Mitosis	Microtubule stabiliser	448013
134	Etoposide	Etopophos, Vepesid, Eposin, VP-16	DNA replication	TOP2	36462
447	ETP-45835	-	Other, kinases	MNK1, MNK2	-
306	Fedratinib	TG101348, TG-101348, SAR302503, SAR-302503	Other, kinases	JAK2	16722836
173	FH535	-	Other	PPARgamma, PPARdelta	3463933
432	Flavopiridol	-	Cell cycle	CDK	-
231	FMK	KIN001-242	Other, kinases	RSK	none
308	Foretinib	GSK1363089, XL-880, EXEL-2880, GSK089	RTK signaling	MET, KDR, TIE2, VEGFR3/FLT4, RON, PDGFR, FGFR1, EGFR	42642645
263	FR-180204	FR 180204, FR180204, ERK Inhibitor II	ERK MAPK signaling	ERK1, ERK2	11493598
166	FTI-277	-	Other	Farnesyl-transferase (FNTA)	3005532
546	FTY-720	Fingolimod hydrochloride; Gilenya; TDI-132; Imusera; Gilenia	Other	S1P	-
1010	Gefitinib	ZD-1839, Iressa	EGFR signaling	EGFR	123631
135	Gemcitabine	Gemzar, LY-188011	DNA replication	Pyrimidine antimetabolite	60750
225	Genentech Cpd 10	-	Mitosis	AURKA, AURKB	none
374	GSK1059615	-	PI3K/MTOR signaling	PI3K	-
226	GSK1070916	GSK-1070916	Mitosis	AURKA, AURKC	46885626
202	GSK1904529A	GSK-1904529A, GSK 1904529A	RTK signaling	IGF1R, IR	25124816
127	GSK269962A	GSK 269962A	Cytoskeleton	ROCK1, ROCK2	16095342
230	GSK429286A	-	Cytoskeleton	ROCK1, ROCK2	11373846
177	GSK650394	GSK-650394, GSK 650394	Other, kinases	SGK2, SGK3	25022668
326	GSK690693	GSK 690693, GSK-690693	PI3K/MTOR signaling	AKT1, AKT2, AKT3	16725726
193	GW-2580	GX2580, CFMS receptor tyrosine kinase inhibitor	RTK signaling	CSF1R	11617559
1023	GW441756	GW 441756	RTK signaling	NTRK1	9943465
159	HG6-64-1	KIN001-206	ERK MAPK signaling	BRAF	53302361
275	I-BET-762	GSK525762A	Chromatin other	BRD2, BRD3, BRD4	46943432
236	IC-87114	-	PI3K/MTOR signaling	PI3Kdelta	-
1266	ICL1100013	-	Other	N-myristoyltransferase 1/2	-
238	Idelalisib	CAL-101, Zydelig	PI3K/MTOR signaling	PI3Kdelta	11625818
442	IMD-0354	-	Other, kinases	IKKb	-
1230	IOX2	IOX-2, IOX 2, AK176060	Other	EGLN1	54685215
176	IPA-3	IPA 3	Cytoskeleton	PAK1	521106
208	Ispinesib Mesylate	SB-715992	Mitosis	KSP	6450816
284	JNJ38877605	-	RTK signaling	MET	-
1043	JNK Inhibitor VIII	-	JNK and p38 signaling	JNK	11624601
157	JNK-9L	KIN001-204, JNK inhibitor 9l	JNK and p38 signaling	JNK2, JNK3	25222038
163	JQ1	JQ-1, (+)-JQ-1	Chromatin other	BRD2, BRD3, BRD4, BRDT	46907787
164	JQ12	-	Chromatin histone acetylation	HDAC1, HDAC2	none
256	JW-7-24-1	-	Other, kinases	LCK	none
407	kb NB 142-70	-	Other, kinases	PKD	-
289	KIN001-042	-	WNT signaling	GSK3B	-
286	KIN001-236	-	RTK signaling	Angiopoietin-1 receptor	none
287	KIN001-244	PDK1 inhibitor 7	Metabolism	PDK1 (PDPK1)	56965967
290	KIN001-260	Bayer IKKb inhibitor, ACHP	Other, kinases	IKKB	10451420
291	KIN001-266	-	ERK MAPK signaling	MAP3K8	44143370
345	KIN001-270	CDK9 inhibitor, CDK9-IN-1	Cell cycle	CDK9	66577006
563	Kobe2602	-	RTK signaling	RAS effector	-
1030	KU-55933	KU55933	Genome integrity	ATM	5278396
439	LCL161	-	Apoptosis regulation	XIAP, cIAP1, cIAP2	-
478	LDN-193189	-	Other	BMP	-
1020	Lenalidomide	CDC-501, CC-5013, Revlimid	Protein stability and degradation	CRBN	216326
1024	Lestaurtinib	CEP-701, SP-924, SPM-924, A-154475, KT-555	Other, kinases	FLT3, JAK2, NTRK1, NTRK2, NTRK3	126565
192	LFM-A13	DDE-28	Other, kinases	BTK	54676905
573	LGK974	-	WNT signaling	PORCN	-
406	LIMK1 inhibitor BMS4	-	Cytoskeleton	LIMK1	-
277	Linifanib	ABT-869, ABT 869	RTK signaling	VEGFR1, VEGFR2, VEGFR3, CSF1R, FLT3, KIT	11485656
185	Linsitinib	OSI-906, ASP-7487	IGF1R signaling	IGF1R	11640390
194	Luminespib	AUY922, VER-52296,NVP-AUY922, AUY	Protein stability and degradation	HSP90	10096043
292	Masitinib	AB1010, Masivet	RTK signaling	KIT, PDGFRA, PDGFRB	10074640
410	MetAP2 Inhibitor, A832234	-	Other	MetAP2	-
1008	Methotrexate	Abitrexate, Amethopterin, Rheumatrex, Trexall, Folex	DNA replication	Antimetabolite	126941
153	Midostaurin	PKC412, benzoylstaurosporine, CGP-41251	Other	PKC, PPK, FLT1, c-FGR, others	several
446	MIM1	-	Apoptosis regulation	MCL-1	-
1048	Mirin	-	Genome integrity	MRE11	none
136	Mitomycin-C	Mytozytrex, NSC-26980, MMC, Mitosol, Mitozytrex	DNA replication	DNA crosslinker	5746
1053	MK-2206	MK 2206, MK2206	PI3K/MTOR signaling	AKT1, AKT2	46930998
1029	Motesanib	AMG-706, AMG 706, AMG706	RTK signaling	VEGFR, RET, KIT, PDGFR	11667893
294	MPS-1-IN-1	-	Mitosis	MPS1	25195352
1011	Navitoclax	ABT-263, ABT263, ABT 263	Apoptosis regulation	BCL2, BCL-XL, BCL-W	24978538
260	NG-25	NG25	Other, kinases	TAK1, MAP4K2	53340664
1013	Nilotinib	Tasigna, AMN 107	ABL signaling	ABL	644241
257	NPK76-II-72-1	-	Cell cycle	PLK3	none
269	NSC-207895	XI-006, NSC207895	p53 pathway	MDM4	42640
461	NSC319726	-	p53 pathway	P53 Mut specific	-
147	NSC-87877	NSC 87877	Other	SHP-1 (PTPN6), SHP-2 (PTPN11)	5459322
1038	NU7441	KU-57788, NU-7432, NU-7741	Genome integrity	DNAPK	11327430
1047	Nutlin-3a (-)	-	p53 pathway	MDM2	11433190
295	NVP-BHG712	BHG712	RTK signaling	EPHB4	16747388
182	Obatoclax Mesylate	GX15-070MS, Obatoclax, GX15-070	Apoptosis regulation	BCL2, BCL-XL, BCL-W, MCL1	11404337
1017	Olaparib	AZD2281, KU0059436, Lynparza	Genome integrity	PARP1, PARP2	23725625
283	Omipalisib	GSK2126458, GSK-2126458, EX-8678, GSK458	PI3K/MTOR signaling	PI3K (class 1), MTORC1, MTORC2	25167777
299	OSI-027	A-1065-5	PI3K/MTOR signaling	MTORC1, MTORC2	44224160
298	OSI-930	OSI 930 OSI930	RTK signaling	KIT	9868037
167	OSU-03012	AR-12, OSU 03012, OSU03012, PDK1 inhibitor AR-12	Metabolism	PDK1 (PDPK1)	10027278
175	PAC-1	GTPL5238	Apoptosis regulation	Procaspase-3, Procaspase-7	6753378
1054	Palbociclib	PD0332991, PD-0332991, PF-00080665-73	Cell cycle	CDK4, CDK6	5330286
438	Panobinostat	Farydak, LBH589	Chromatin histone acetylation	HDAC	-
199	Pazopanib	Votrient	RTK signaling	CSF1R, KIT, PDGFRA, PDGFRB	10113978
1060	PD0325901	PD-0325901, PD 0325901	ERK MAPK signaling	MEK1, MEK2	9826528
1049	PD173074	PD-173074, PD 173074	RTK signaling	FGFR1, FGFR2, FGFR3	1401
282	Pelitinib	EKB-569, EKB 569	EGFR signaling	EGFR	6445562
428	Pemetrexed	-	DNA replication	TYMS	-
363	PF-00299804	-	RTK signaling	EGFR, ERBB2, ERBB4	-
1129	PF-4708671	PF 4708671, PF4708671	PI3K/MTOR signaling	S6K1	51371303
158	PF-562271	PF-00562271	Cytoskeleton	FAK, FAK2	11713159
1219	PFI-1	-	Chromatin other	BRD4	71271629
1530	PFI-3	BDF00016096	Chromatin other	SMARCA2, SMARCA4, PB1	78243717
301	PHA-793887	PHA793887, PHA 793887	Cell cycle	CDK2, CDK7, CDK5	46191454
196	Phenformin	DBI	Other	Biguanide agent	8249
302	PI-103	PI-103, PI103, PI 103	Other, kinases	PI3Kalpha, DAPK3, CLK4, PIM3, HIPK2	9884685
1058	Pictilisib	GDC-0941, GDC0941, RG-7621	PI3K/MTOR signaling	PI3K (class 1)	17755052
303	PIK-93	PIK 93, PIK93	PI3K/MTOR signaling	PI3Kgamma	6852167
372	Pilaralisib	XL-147	PI3K/MTOR signaling	PI3K	-
1243	Piperlongumine	Piplartine	Other	Induces reactive oxygen species	637858
1036	PLX-4720	PLX4720, PLX 4720	ERK MAPK signaling	BRAF	24180719
155	Ponatinib	AP24534, AP-24534, KIN001-192, Iclusig	Other, kinases	ABL, PDGFRA, VEGFR2, FGFR1, SRC, TIE2, FLT3	24826799
331	QL-X-138	-	Other, kinases	BTK	none
329	QL-XI-92	-	Cytoskeleton	DDR1	none
235	QL-XII-47	-	Other, kinases	BTK, BMX	none
151	QS11	944328-88-5	Other	ARFGAP1	4263900
254	Quizartinib	AC220, AC 220, AC-220, Asp-2689	RTK signaling	FLT3	24889392
1014	Refametinib	RDEA119, BAY-86-9766, BAY 869766	ERK MAPK signaling	MEK1, MEK2	44182295
1052	RO-3306	-	Cell cycle	CDK1	44450571
1261	rTRAIL	-	Apoptosis regulation	TRAIL receptor agonist	none
1175	Rucaparib	PF-01367338, AG-014699, AG-14447, AG-14699	Genome integrity	PARP1, PARP2	9931953
576	RU-SKI 43	-	Other	Shh	-
206	Ruxolitinib	INCB-18424, Ruxolitinib Phosphate, Jakafi	Other, kinases	JAK1, JAK2	25126798
1025	SB216763	SB-216763, SB 216763	WNT signaling	GSK3A, GSK3B	176158
1194	SB505124	SB 505124, SB505124	RTK signaling	TGFBR1, ACVR1B, ACVR1C	9858940
304	SB52334	SB-52334, SB 52334	Other, kinases	ALK5	9967941
1061	SB590885	SB-590885	ERK MAPK signaling	BRAF	11316960
341	Selisistat	EX-527, EX 527	Chromatin histone acetylation	SIRT1	5113032
1062	Selumetinib	AZD6244, AZD-6244, ARRY-886	ERK MAPK signaling	MEK1, MEK2	10127622
268	Sepantronium bromide	YM155, YM-155, YM 155	Apoptosis regulation	BIRC5	11178236
1133	Serdemetan	JNJ-26854165	p53 pathway	MDM2	11609586
1264	SGC0946	-	Chromatin histone methylation	DOT1L	56962337
170	Shikonin	Anchusin	Other	not defined	5208
1039	SL0101	SL-0101, SL 0101-1	Other, kinases	RSK, AURKB, PIM1, PIM3	10459196
1494	SN-38	7-Ethyl-10-Hydroxy-Camptothecin, SN 38	DNA replication	TOP1	104842
328	SNX-2112	SNX 2112	Protein stability and degradation	HSP90	24772860
408	Sphingosine Kinase 1 Inhibitor II	PF-543	Other, kinases	Sphingosine Kinase	-
258	STF-62247	STF62247	Other	Autophagy inducer	704473
285	SU11274	-	RTK signaling	MET	-
333	T0901317	TO-901317, TO901317	Other	LXR, FXR	447912
221	TAK-715	KIN001-201, TAK 715	JNK and p38 signaling	p38alpha, p38beta	9952773
1259	Talazoparib	BMN-673, BMN 973	Genome integrity	PARP1, PARP2	44819241
1199	Tamoxifen	Nolvadex, Soltamox, Zynoplex, ICI-46474, Kessar	Hormone-related	ESR1	2733526
1026	Tanespimycin	17-AAG, BMS-722782	Protein stability and degradation	HSP90	6505803
1375	Temozolomide	Temodar, Temodal, M-39831, SCH 52365	DNA replication	DNA alkylating agent	5394
1016	Temsirolimus	CCI-779, Torisel	PI3K/MTOR signaling	MTOR	6918289
342	Tenovin-6	-	Chromatin histone acetylation	SIRT	-
180	Thapsigargin	Octanoic acid	Other	SERCA	446378
346	THZ-2-102-1	-	Cell cycle	CDK7	none
344	THZ-2-49	-	Cell cycle	CDK9	none
204	Tipifarnib	Zarnestra	Other	Farnesyl-transferase (FNTA)	159324
312	Tivozanib	AV-951, AV 951, KRN-951, KIL8951, ASP-4130	RTK signaling	VEGFR1, VEGFR2, VEGFR3	9911830
261	TL-1-85	-	Other, kinases	TAK	none
211	TL-2-105	-	Other	not defined	none
371	Torin 2	-	PI3K/MTOR signaling	mTOR	-
305	TPCA-1	-	Other, kinases	IKK2	9903786
1372	Trametinib	GSK1120212, Mekinist	ERK MAPK signaling	MEK1, MEK2	11707110
1009	Tretinoin	ATRA, Vesanoid, Renova, Atralin, Tretin-X, Avita	Other	Retinoic acid	444795
437	Trichostatin A	-	Chromatin histone acetylation	HDAC	-
265	Tubastatin A	-	Chromatin histone acetylation	HDAC1, HDAC6, HDAC8	53394750
1149	TW 37	TW37, TW-37	Apoptosis regulation	BCL2, BCL-XL, MCL1	11455910
366	TWS119	-	WNT signaling	GSK3	-
1236	UNC0638	UNC-0638, UNC 0683	Chromatin histone methylation	G9a and GLP methyltransferases	46224516
1263	UNC0642	-	Chromatin histone methylation	G9a(EHMT2), GLP(EHMT1)	-
1262	UNC1215	UNC-1215	Chromatin other	L3MBTL3	57339144
1018	Veliparib	ABT-888, ABT888, ABT 888	Genome integrity	PARP1, PARP2	11960529
412	Venotoclax	ABT-199, Veneclexta, GDC-0199	Apoptosis regulation	BCL-2 selective	-
1004	Vinblastine	Velban	Mitosis	Microtubule destabiliser	6710780
140	Vinorelbine	vinorelbine tartrate, Navelbine, Exelbine	Mitosis	Microtubule destabiliser	5311497
1033	Vismodegib	GDC0449, Erivedge	Other	SMO	24776445
271	VNLG/124	HDAC inhibitor XV	Chromatin histone acetylation	HDAC,RAR	24894414
1012	Vorinostat	Zolinza, SAHA, suberanilohydroxamic acid, suberoylanilide hydroxamic acid, MK-0683	Chromatin histone acetylation	HDAC inhibitor Class I, IIa, IIb, IV	5311
375	Voxtalisib	XL-765, SAR245409	PI3K/MTOR signaling	PI3K (class 1), DNAPK, MTOR	-
262	VX-11e	VX11e, VX11e	ERK MAPK signaling	ERK2	11634725
1028	VX-702	VX702, VX 702	JNK and p38 signaling	p38	10341154
1046	Wee1 Inhibitor	681640, Wee1 Inhibitor	Cell cycle	WEE1, CHEK1	10384072
288	WHI-P97	AC1L1GQE, KIN001-055	Other, kinases	JAK3	3796
574	Wnt-C59	-	WNT signaling	PORCN	-
317	WYE-125132	-	PI3K/MTOR signaling	mTOR	-
252	WZ3105	-	Other	SRC, ROCK2, NTRK2, FLT3, IRAK1, others	none
1268	XAV939	NVP-XAV939, XAV-939, XAV 939	WNT signaling	TNKS1, TNKS2	2726824
330	XMD13-2	-	Apoptosis regulation	RIPK1	none
253	XMD14-99	-	Other, kinases	ALK, CDK7, LTK, others	none
332	XMD15-27	-	Other, kinases	CAMK2	none
309	Y-39983	-	Cytoskeleton	ROCK	9810884
1239	YK-4-279	YK 4-279	Other	RNA helicase A	44632017
310	YM201636	YM-201636, YM 201636	PI3K/MTOR signaling	PIKFYVE	9956222
266	Zibotentan	ZD4054, ZD-4054	Other	Endothelin-1 receptor (EDNRA)	9910224
1050	ZM447439	ZM-447439, ZM 447439	Mitosis	AURKA, AURKB	9914412
223	ZSTK474	KIN001-167, ZSTK-474, ZSTK 474	PI3K/MTOR signaling	PI3K (class 1)	11647372
